# Supplementary material for: Spatio-temporal patterning of extensile active stresses in microtubule-based active fluids
Source: PNAS Nexus. 2023 Apr 12;2(5):pgad130. doi: 10.1093/pnasnexus/pgad130 (PMC10165807; doi:10.1093/pnasnexus/pgad130)
Supplement: pgad130_Supplementary_Data [file pgad130_supplementary_data.zip]

Archive with 10 entries (10 files):
- PNASNEXUS-PNASNEXUS-2022-00929-s10.pdf
- PNASNEXUS-PNASNEXUS-2022-00929-s01.mov
- PNASNEXUS-PNASNEXUS-2022-00929-s02.mov
- PNASNEXUS-PNASNEXUS-2022-00929-s03.mov
- PNASNEXUS-PNASNEXUS-2022-00929-s04.mov
- PNASNEXUS-PNASNEXUS-2022-00929-s05.mov
- PNASNEXUS-PNASNEXUS-2022-00929-s06.mov
- PNASNEXUS-PNASNEXUS-2022-00929-s07.avi
- PNASNEXUS-PNASNEXUS-2022-00929-s08.avi
- PNASNEXUS-PNASNEXUS-2022-00929-s09.mov
